# Supplementary material for: Biological Age Acceleration Associated with the Progression Trajectory of Cardio-Renal–Metabolic Multimorbidity: A Prospective Cohort Study
Source: Nutrients. 2025 May 24;17(11):1783. doi: 10.3390/nu17111783 (PMC12157706; doi:10.3390/nu17111783)
Supplement: Supplementary file 1 [file nutrients-17-01783-s001.zip]

Archive with 1 entries (1 files):
- nutrients-3613594-supplementary.pdf
